# Supplementary material for: Mendelian Randomization Indicates a Causal Role for Omega-3 Fatty Acids in Inflammatory Bowel Disease
Source: Int J Mol Sci. 2022 Nov 19;23(22):14380. doi: 10.3390/ijms232214380 (PMC9698476; doi:10.3390/ijms232214380)
Supplement: Supplementary file 1 [file ijms-23-14380-s001.zip]

Archive with 2 entries (2 files):
- supplemental_materials_figures.pdf
- supplemental_tables.xlsx
