# Supplementary material for: Mendelian Randomization Indicates a Causal Role for Omega-3 Fatty Acids in Inflammatory Bowel Disease
Source: Int J Mol Sci. 2022 Nov 19;23(22):14380. doi: 10.3390/ijms232214380 (PMC9698476; doi:10.3390/ijms232214380)
Supplement: Supplementary file 1 [file ijms-23-14380-s001.zip › supplemental_tables.xlsx]

## Sheet: Index
SUPPLEMENTARY TABLES
Table S1: ω3 fatty acid genetic instruments used for sample one MR analysis.
Table S2: ω3 fatty acid genetic instruments used for sample two MR analysis.
Table S3: ω3 fatty acid genetic instruments used for sample three MR analysis.
Table S4: rs174564 FADS1/FADS2 eQTL summary results for the whole blood, transverse colon, sigmoid colon, liver and small intestine - terminal ilieum.

## Sheet: Table S1
Table S1: ω3 fatty acid genetic instruments used for sample one MR analysis.
SNP	gene	chr.exposure	pos.exposure	effect_allele.exposure	other_allele.exposure	variant_type	beta.exposure	beta.outcome	se.exposure	se.outcome	pval.exposure	pval.outcome	r_value	r_value_squared	r_value_squared_perc	F_statistic
rs10455872	LPA	6	161010118	G	A	intronic	-0.0629576	0.0251	0.00753435	0.0252	2.80027e-17	0.3196	-0.0246336	0.000606813	0.0606813	2.2518
rs112875651	TRIB1(dist=56047),LINC00861(dist=428073)	8	126506694	A	G	intergenic	-0.0873719	0.0035	0.00422001	0.013	3.50026e-98	0.788401	-0.0609407	0.00371376	0.371376	13.8243
rs1132899	APOC4	19	45448036	C	T	exonic	0.0270834	-0.0052	0.00410188	0.0125	8.60003e-11	0.68	0.0194668	0.000378956	0.0378956	1.40594
rs11563251	UGT1A1,UGT1A10,UGT1A3,UGT1A4,UGT1A5,UGT1A6,UGT1A7,UGT1A8,UGT1A9	2	234679384	T	C	intronic	0.0349727	0.0202	0.00647476	0.0199	3.2e-08	0.3113	0.015926	0.000253638	0.0253638	0.940884
rs1167998	DOCK7	1	62931632	A	C	intronic	0.0713574	-0.0274	0.00425038	0.0129	3.59998e-66	0.0340698	0.0494466	0.00244497	0.244497	9.08966
rs117733303	LPAL2	6	160922870	G	A	ncRNA_intronic	-0.115945	0.0432	0.0150731	0.0468	1.39991e-15	0.3551	-0.0226775	0.000514267	0.0514267	1.9082
rs12226389	FTH1(dist=88524),INCENP(dist=67853)	11	61823630	C	T	intergenic	-0.050608	0.0206	0.00524839	0.0164	1.10002e-22	0.2074	-0.0284233	0.000807883	0.0807883	2.99855
rs13424225	OTOS(dist=134083),GPC1(dist=160922)	2	241214158	T	G	intergenic	0.0221268	-0.0113	0.00408591	0.0127	2.19999e-08	0.3721	0.0159673	0.000254954	0.0254954	0.945768
rs139974673	CATSPER2P1(dist=261)	15	44027885	C	T	downstream	0.117987	0.0256	0.0128075	0.0361	2.29985e-21	0.4789	0.027156	0.00073745	0.073745	2.73694
rs143355652	DAGLA	11	61453822	T	C	intronic	-0.154138	-0.1016	0.0204073	0.0678	9.3994e-14	0.1341	-0.0222676	0.000495846	0.0495846	1.83981
rs1672811	MPV17L	16	15501099	C	T	intronic	0.0251849	-0.0141	0.0046967	0.0144	2.99999e-08	0.3291	0.0158107	0.000249977	0.0249977	0.927299
rs174564	FADS2	11	61588305	G	A	intronic	-0.337094	0.0541	0.00424185	0.013	1e-200	3.32997e-05	-0.228162	0.0520579	5.20579	203.665
rs182611493	MAU2	19	19458388	G	A	intronic	-0.209571	-0.0401	0.0195777	0.0731	1.10002e-27	0.583001	-0.0315508	0.000995451	0.0995451	3.69542
rs261290	AQP9(dist=200610),LIPC(dist=45470)	15	58678720	C	T	intergenic	-0.114383	0.0114	0.00428189	0.0131	3.89942e-161	0.3871	-0.0785307	0.00616707	0.616707	23.0132
rs3018731	PPP1R32	11	61248776	G	A	intronic	-0.0353357	0.0298	0.00456603	0.0159	1.99986e-14	0.0607295	-0.0228149	0.00052052	0.052052	1.93141
rs34663616	AQP9(dist=91220),LIPC(dist=154860)	15	58569330	A	C	intergenic	0.0356728	-0.0152	0.00602277	0.0194	4.39997e-10	0.4338	0.0174635	0.000304974	0.0304974	1.13138
rs35135293	LAPTM4A(dist=112277),SDC1(dist=36892)	2	20363666	T	C	intergenic	-0.0208868	-0.0017	0.00408348	0.0124	3.89996e-08	0.8888	-0.0150816	0.000227456	0.0227456	0.843739
rs55891451	CYP2C19,CYP2C9	10	96728169	C	A	intronic,intronic	0.0341853	0.0012	0.00508075	0.0154	4.60045e-12	0.9405	0.0198373	0.000393519	0.0393519	1.45998
rs58542926	TM6SF2	19	19379549	T	C	exonic	-0.171666	0.0025	0.00775231	0.0239	1.39959e-113	0.9155	-0.0651607	0.00424592	0.424592	15.8136
rs6129624	LINC01370(dist=530421),MAFB(dist=146896)	20	39167592	A	G	intergenic	-0.0257607	-0.0198	0.00437946	0.0132	5.1e-10	0.1338	-0.0173432	0.000300786	0.0300786	1.11583
rs629301	CELSR2(NM_001408:c.*1635G>T)	1	109818306	T	G	UTR3	0.0382887	0.0113	0.00488385	0.0149	1.29987e-14	0.4494	0.0231126	0.000534193	0.0534193	1.98217
rs633695	LIPC	15	58725839	G	A	intronic	0.0840069	-0.032	0.00448287	0.0138	9.09913e-80	0.0202102	0.0551764	0.00304444	0.304444	11.3251
rs6601924	AKR1C4	10	5247302	C	T	intronic	0.0350603	-0.0121	0.00563873	0.0174	8.50002e-10	0.4865	0.0183323	0.000336075	0.0336075	1.24679
rs6693447	RER1	1	2330190	G	T	intronic	0.0229488	0.0119	0.00407772	0.0131	4.79999e-09	0.3655	0.0165936	0.000275346	0.0275346	1.02143
rs673335	MOGAT2(dist=6579),LOC283214(dist=18924)	11	75450576	C	T	intergenic	-0.0669996	0.0104	0.00554146	0.0168	1.10002e-34	0.5339	-0.0356311	0.00126957	0.126957	4.71434
rs737338	DOCK6	19	11347657	T	C	intronic	-0.0726631	0.0396	0.0110354	0.0323	3.50026e-11	0.2208	-0.0194134	0.000376879	0.0376879	1.39822
rs77960347	LIPG	18	47109955	G	A	exonic	0.161749	-0.0703	0.0177574	0.0567	7.19946e-22	0.2147	0.0268511	0.000720982	0.0720982	2.67577
rs7819706	LPL(dist=19645),SLC18A1(dist=157951)	8	19844415	G	A	intergenic	-0.0396447	-0.0248	0.00628878	0.0189	1.79999e-10	0.1909	-0.0185866	0.000345462	0.0345462	1.28163
rs7924036	JMJD1C	10	65191645	T	G	intronic	0.0233527	0.0156	0.00406452	0.0124	5.49997e-10	0.2065	0.0169403	0.000286975	0.0286975	1.06459
rs9304381	LIPG(dist=32680),ACAA2(dist=150300)	18	47158234	T	C	intergenic	0.0528854	-0.0061	0.00527814	0.0163	5.19996e-24	0.7086	0.029534	0.000872257	0.0872257	3.23769
rs9987289	LOC157273	8	9183358	G	A	ncRNA_intronic	0.0566995	0.0165	0.00707191	0.022	3.19963e-16	0.4525	0.0236362	0.000558671	0.0558671	2.07305

## Sheet: Table S2
Table S2: ω3 fatty acid genetic instruments used for sample two MR analysis.
SNP	gene	chr.exposure	pos.exposure	effect_allele.exposure	other_allele.exposure	variant_type	beta.exposure	beta.outcome	se.exposure	se.outcome	pval.exposure	pval.outcome	r_value	r_value_squared	r_value_squared_perc	F_statistic
rs10184054	LDAH(dist=180987),APOB(dist=20424)	2	21203877	G	C	intergenic	-0.0361462	0.034695	0.00486548	0.0195	5.60015e-15	0.0760099	-0.0219023	0.00047971	0.047971	1.45195
rs10455872	LPA	6	161010118	G	A	intronic	-0.0629576	0.0166986	0.00753435	0.0378	2.80027e-17	0.6594	-0.0246336	0.000606813	0.0606813	1.83688
rs112875651	TRIB1(dist=56047),LINC00861(dist=428073)	8	126506694	A	G	intergenic	-0.0873719	0.0244975	0.00422001	0.0178	3.50026e-98	0.1692	-0.0609407	0.00371376	0.371376	11.277
rs1132899	APOC4	19	45448036	C	T	exonic	0.0270834	-0.00890027	0.00410188	0.0178	8.60003e-11	0.617401	0.0194668	0.000378956	0.0378956	1.14688
rs11563251	UGT1A1,UGT1A10,UGT1A3,UGT1A4,UGT1A5,UGT1A6,UGT1A7,UGT1A8,UGT1A9	2	234679384	T	C	intronic	0.0349727	0.0204985	0.00647476	0.0273	3.2e-08	0.4523	0.015926	0.000253638	0.0253638	0.767516
rs1167998	DOCK7	1	62931632	A	C	intronic	0.0713574	-0.0426048	0.00425038	0.0177	3.59998e-66	0.0161298	0.0494466	0.00244497	0.244497	7.4148
rs11681659	DARS-AS1(dist=55848),CXCR4(dist=50959)	2	136820960	T	C	intergenic	-0.0251255	0.0363994	0.004486	0.0191	2e-08	0.0562795	-0.016514	0.000272713	0.0272713	0.825254
rs117733303	LPAL2	6	160922870	G	A	ncRNA_intronic	-0.115945	0.0467982	0.0150731	0.0641	1.39991e-15	0.4646	-0.0226775	0.000514267	0.0514267	1.55659
rs12226389	FTH1(dist=88524),INCENP(dist=67853)	11	61823630	C	T	intergenic	-0.050608	0.0313049	0.00524839	0.0228	1.10002e-22	0.1693	-0.0284233	0.000807883	0.0807883	2.44604
rs13424225	OTOS(dist=134083),GPC1(dist=160922)	2	241214158	T	G	intergenic	0.0221268	-0.00240288	0.00408591	0.0174	2.19999e-08	0.8921	0.0159673	0.000254954	0.0254954	0.771501
rs139974673	CATSPER2P1(dist=261)	15	44027885	C	T	downstream	0.117987	0.0418016	0.0128075	0.0461	2.29985e-21	0.3644	0.027156	0.00073745	0.073745	2.23263
rs143355652	DAGLA	11	61453822	T	C	intronic	-0.154138	-0.014799	0.0204073	0.1026	9.3994e-14	0.885	-0.0222676	0.000495846	0.0495846	1.50081
rs144018203	SIK3	11	116916060	C	G	intronic	0.107134	0.123297	0.02049	0.1052	4.20001e-08	0.2409	0.0154167	0.000237674	0.0237674	0.719196
rs1672811	MPV17L	16	15501099	C	T	intronic	0.0251849	-0.00229736	0.0046967	0.0193	2.99999e-08	0.9065	0.0158107	0.000249977	0.0249977	0.756435
rs174564	FADS2	11	61588305	G	A	intronic	-0.337094	0.074605	0.00424185	0.0178	1e-200	2.87098e-05	-0.228162	0.0520579	5.20579	166.138
rs1800978	ABCA1(NM_005502:c.-18G>C)	9	107665978	G	C	UTR5	-0.0373414	-0.0226026	0.00619432	0.0253	5.19996e-09	0.3711	-0.017774	0.000315915	0.0315915	0.956028
rs182611493	MAU2	19	19458388	G	A	intronic	-0.209571	0.0383979	0.0195777	0.1075	1.10002e-27	0.720701	-0.0315508	0.000995451	0.0995451	3.0145
rs261290	AQP9(dist=200610),LIPC(dist=45470)	15	58678720	C	T	intergenic	-0.114383	0.00879859	0.00428189	0.018	3.89942e-161	0.6254	-0.0785307	0.00616707	0.616707	18.7728
rs3018731	PPP1R32	11	61248776	G	A	intronic	-0.0353357	0.0467038	0.00456603	0.0222	1.99986e-14	0.0358501	-0.0228149	0.00052052	0.052052	1.57553
rs34663616	AQP9(dist=91220),LIPC(dist=154860)	15	58569330	A	C	intergenic	0.0356728	-0.0107981	0.00602277	0.0268	4.39997e-10	0.6876	0.0174635	0.000304974	0.0304974	0.922908
rs35135293	LAPTM4A(dist=112277),SDC1(dist=36892)	2	20363666	T	C	intergenic	-0.0208868	-0.0130042	0.00408348	0.0169	3.89996e-08	0.4423	-0.0150816	0.000227456	0.0227456	0.688271
rs55891451	CYP2C19,CYP2C9	10	96728169	C	A	intronic,intronic	0.0341853	-0.0141001	0.00508075	0.0209	4.60045e-12	0.499001	0.0198373	0.000393519	0.0393519	1.19097
rs58542926	TM6SF2	19	19379549	T	C	exonic	-0.171666	0.00639948	0.00775231	0.0326	1.39959e-113	0.8449	-0.0651607	0.00424592	0.424592	12.8998
rs6129624	LINC01370(dist=530421),MAFB(dist=146896)	20	39167592	A	G	intergenic	-0.0257607	-0.0266007	0.00437946	0.0181	5.1e-10	0.1425	-0.0173432	0.000300786	0.0300786	0.910229
rs629301	CELSR2(NM_001408:c.*1635G>T)	1	109818306	T	G	UTR3	0.0382887	0.0223973	0.00488385	0.0203	1.29987e-14	0.2697	0.0231126	0.000534193	0.0534193	1.61694
rs633695	LIPC	15	58725839	G	A	intronic	0.0840069	-0.0194006	0.00448287	0.0188	9.09913e-80	0.301	0.0551764	0.00304444	0.304444	9.23835
rs6601924	AKR1C4	10	5247302	C	T	intronic	0.0350603	-0.0160013	0.00563873	0.0239	8.50002e-10	0.5029	0.0183323	0.000336075	0.0336075	1.01706
rs6693447	RER1	1	2330190	G	T	intronic	0.0229488	-0.0231011	0.00407772	0.0179	4.79999e-09	0.1951	0.0165936	0.000275346	0.0275346	0.833224
rs673335	MOGAT2(dist=6579),LOC283214(dist=18924)	11	75450576	C	T	intergenic	-0.0669996	0.0203966	0.00554146	0.0225	1.10002e-34	0.3635	-0.0356311	0.00126957	0.126957	3.84568
rs73109460	OGDH(dist=37135),ZMIZ2(dist=2365)	7	44785800	A	G	intergenic	-0.0349475	-0.0344983	0.006216	0.0291	9.20005e-10	0.2359	-0.0165769	0.000274792	0.0274792	0.831547
rs737338	DOCK6	19	11347657	T	C	intronic	-0.0726631	0.0382972	0.0110354	0.0427	3.50026e-11	0.3695	-0.0194134	0.000376879	0.0376879	1.14059
rs77960347	LIPG	18	47109955	G	A	exonic	0.161749	-0.138901	0.0177574	0.0804	7.19946e-22	0.0841395	0.0268511	0.000720982	0.0720982	2.18274
rs7819706	LPL(dist=19645),SLC18A1(dist=157951)	8	19844415	G	A	intergenic	-0.0396447	-0.0311982	0.00628878	0.0253	1.79999e-10	0.2177	-0.0185866	0.000345462	0.0345462	1.04548
rs7924036	JMJD1C	10	65191645	T	G	intronic	0.0233527	0.0238044	0.00406452	0.0167	5.49997e-10	0.1547	0.0169403	0.000286975	0.0286975	0.868425
rs7970695	HNF1A	12	121423376	A	G	intronic	-0.0253039	-0.0260976	0.00419603	0.0173	1.2e-10	0.131	-0.0177802	0.000316136	0.0316136	0.956697
rs9304381	LIPG(dist=32680),ACAA2(dist=150300)	18	47158234	T	C	intergenic	0.0528854	-0.015205	0.00527814	0.0223	5.19996e-24	0.494899	0.029534	0.000872257	0.0872257	2.64111
rs964184	ZPR1(NM_001317086:c.*724C>G,NM_003904:c.*724C>G)	11	116648917	C	G	UTR3	-0.116637	0.0274984	0.00596503	0.0243	8.9002e-87	0.2575	-0.0575652	0.00331375	0.331375	10.0583
rs9987289	LOC157273	8	9183358	G	A	ncRNA_intronic	0.0566995	0.0408949	0.00707191	0.0306	3.19963e-16	0.1822	0.0236362	0.000558671	0.0558671	1.69107

## Sheet: Table S3
Table S3: ω3 fatty acid genetic instruments used for sample three MR analysis.
SNP	gene	chr.exposure	pos.exposure	effect_allele.exposure	other_allele.exposure	variant_type	beta.exposure	beta.outcome	se.exposure	se.outcome	pval.exposure	pval.outcome	r_value	r_value_squared	r_value_squared_perc	F_statistic
rs10184054	LDAH(dist=180987),APOB(dist=20424)	2	21203877	G	C	intergenic	-0.0361462	-0.0056	0.00486548	0.0272	5.60015e-15	0.8378	-0.0219023	0.00047971	0.047971	1.28306
rs10455872	LPA	6	161010118	G	A	intronic	-0.0629576	0.0151	0.00753435	0.0589	2.80027e-17	0.7974	-0.0246336	0.000606813	0.0606813	1.62322
rs112875651	TRIB1(dist=56047),LINC00861(dist=428073)	8	126506694	A	G	intergenic	-0.0873719	0.0354	0.00422001	0.025	3.50026e-98	0.1575	-0.0609407	0.00371376	0.371376	9.96528
rs1132899	APOC4	19	45448036	C	T	exonic	0.0270834	0.0009	0.00410188	0.0247	8.60003e-11	0.972	0.0194668	0.000378956	0.0378956	1.01348
rs11563251	UGT1A1,UGT1A10,UGT1A3,UGT1A4,UGT1A5,UGT1A6,UGT1A7,UGT1A8,UGT1A9	2	234679384	T	C	intronic	0.0349727	0.0389	0.00647476	0.0408	3.2e-08	0.3405	0.015926	0.000253638	0.0253638	0.678241
rs11681659	DARS-AS1(dist=55848),CXCR4(dist=50959)	2	136820960	T	C	intergenic	-0.0251255	0.0411	0.004486	0.0252	2e-08	0.1027	-0.016514	0.000272713	0.0272713	0.729262
rs117143374	PSMG1(dist=121);BRWD1(dist=541)	21	40555561	C	T	upstream;downstream	-0.0370966	-0.0414	0.005847	0.0401	2.19999e-10	0.302	-0.018706	0.000349916	0.0349916	0.935783
rs117733303	LPAL2	6	160922870	G	A	ncRNA_intronic	-0.115945	-0.0328	0.0150731	0.1162	1.39991e-15	0.777499	-0.0226775	0.000514267	0.0514267	1.37554
rs12226389	FTH1(dist=88524),INCENP(dist=67853)	11	61823630	C	T	intergenic	-0.050608	0.0148	0.00524839	0.0321	1.10002e-22	0.644899	-0.0284233	0.000807883	0.0807883	2.16152
rs13424225	OTOS(dist=134083),GPC1(dist=160922)	2	241214158	T	G	intergenic	0.0221268	0.0195	0.00408591	0.0244	2.19999e-08	0.4238	0.0159673	0.000254954	0.0254954	0.681762
rs139974673	CATSPER2P1(dist=261)	15	44027885	C	T	downstream	0.117987	-0.2051	0.0128075	0.1701	2.29985e-21	0.2278	0.027156	0.00073745	0.073745	1.97293
rs143355652	DAGLA	11	61453822	T	C	intronic	-0.154138	0.0231	0.0204073	0.1368	9.3994e-14	0.8659	-0.0222676	0.000495846	0.0495846	1.32624
rs144018203	SIK3	11	116916060	C	G	intronic	0.107134	-0.3849	0.02049	0.1983	4.20001e-08	0.0522204	0.0154167	0.000237674	0.0237674	0.635541
rs1672811	MPV17L	16	15501099	C	T	intronic	0.0251849	-0.0303	0.0046967	0.0271	2.99999e-08	0.2634	0.0158107	0.000249977	0.0249977	0.668448
rs174564	FADS2	11	61588305	G	A	intronic	-0.337094	0.0634	0.00424185	0.0247	1e-200	0.0103999	-0.228162	0.0520579	5.20579	146.813
rs1800978	ABCA1(NM_005502:c.-18G>C)	9	107665978	G	C	UTR5	-0.0373414	0.047	0.00619432	0.04	5.19996e-09	0.2401	-0.017774	0.000315915	0.0315915	0.844825
rs182611493	MAU2	19	19458388	G	A	intronic	-0.209571	0.0518	0.0195777	0.0559	1.10002e-27	0.354	-0.0315508	0.000995451	0.0995451	2.66386
rs2394976	LINC02571(dist=42498),HLA-B(dist=9740)	6	31311912	T	G	intergenic	-0.0461429	0.014	0.00550837	0.0401	1.20005e-15	0.726901	-0.0246948	0.000609835	0.0609835	1.63131
rs261290	AQP9(dist=200610),LIPC(dist=45470)	15	58678720	C	T	intergenic	-0.114383	-0.0213	0.00428189	0.0251	3.89942e-161	0.3957	-0.0785307	0.00616707	0.616707	16.5892
rs3018731	PPP1R32	11	61248776	G	A	intronic	-0.0353357	-0.0153	0.00456603	0.0313	1.99986e-14	0.6262	-0.0228149	0.00052052	0.052052	1.39227
rs34663616	AQP9(dist=91220),LIPC(dist=154860)	15	58569330	A	C	intergenic	0.0356728	0.0273	0.00602277	0.0348	4.39997e-10	0.4329	0.0174635	0.000304974	0.0304974	0.815558
rs35135293	LAPTM4A(dist=112277),SDC1(dist=36892)	2	20363666	T	C	intergenic	-0.0208868	-0.0321	0.00408348	0.0247	3.89996e-08	0.1943	-0.0150816	0.000227456	0.0227456	0.608213
rs4000713	MIR148A(dist=991)	7	25990597	A	G	upstream	-0.0288196	-0.0463	0.00446039	0.0262	1e-11	0.0772396	-0.0190499	0.000362899	0.0362899	0.970517
rs4860987	UGT2B17(dist=49244),UGT2B15(dist=21031)	4	69491284	T	A	intergenic	0.0463493	-0.0434	0.00491057	0.0281	1.20005e-21	0.1228	0.0278227	0.000774105	0.0774105	2.07107
rs55891451	CYP2C19,CYP2C9	10	96728169	C	A	intronic,intronic	0.0341853	0.0226	0.00508075	0.0311	4.60045e-12	0.4684	0.0198373	0.000393519	0.0393519	1.05244
rs58542926	TM6SF2	19	19379549	T	C	exonic	-0.171666	0.042	0.00775231	0.0499	1.39959e-113	0.3997	-0.0651607	0.00424592	0.424592	11.3993
rs6129624	LINC01370(dist=530421),MAFB(dist=146896)	20	39167592	A	G	intergenic	-0.0257607	0.0089	0.00437946	0.0269	5.1e-10	0.7417	-0.0173432	0.000300786	0.0300786	0.804354
rs62466318	MLXIPL(dist=3233),VPS37D(dist=40076)	7	73042085	T	C	intergenic	-0.0721329	-0.0047	0.00506371	0.031	1.20005e-45	0.8791	-0.04197	0.00176148	0.176148	4.71739
rs629301	CELSR2(NM_001408:c.*1635G>T)	1	109818306	T	G	UTR3	0.0382887	0.0074	0.00488385	0.0297	1.29987e-14	0.8037	0.0231126	0.000534193	0.0534193	1.42886
rs633695	LIPC	15	58725839	G	A	intronic	0.0840069	-0.0021	0.00448287	0.0264	9.09913e-80	0.9368	0.0551764	0.00304444	0.304444	8.16377
rs6601924	AKR1C4	10	5247302	C	T	intronic	0.0350603	0.0275	0.00563873	0.0351	8.50002e-10	0.4342	0.0183323	0.000336075	0.0336075	0.898755
rs6693447	RER1	1	2330190	G	T	intronic	0.0229488	-0.0029	0.00407772	0.0245	4.79999e-09	0.9064	0.0165936	0.000275346	0.0275346	0.736306
rs673335	MOGAT2(dist=6579),LOC283214(dist=18924)	11	75450576	C	T	intergenic	-0.0669996	0.0443	0.00554146	0.0284	1.10002e-34	0.1182	-0.0356311	0.00126957	0.126957	3.39836
rs72789541	PDXDC1	16	15127534	A	T	intronic	-0.0810999	0.0128	0.00446068	0.0262	5.60015e-75	0.625101	-0.0535368	0.00286619	0.286619	7.68443
rs73109460	OGDH(dist=37135),ZMIZ2(dist=2365)	7	44785800	A	G	intergenic	-0.0349475	-0.0525	0.006216	0.047	9.20005e-10	0.2642	-0.0165769	0.000274792	0.0274792	0.734824
rs737338	DOCK6	19	11347657	T	C	intronic	-0.0726631	-0.046	0.0110354	0.0499	3.50026e-11	0.3566	-0.0194134	0.000376879	0.0376879	1.00792
rs77960347	LIPG	18	47109955	G	A	exonic	0.161749	0.0205	0.0177574	0.1453	7.19946e-22	0.8878	0.0268511	0.000720982	0.0720982	1.92885
rs7819706	LPL(dist=19645),SLC18A1(dist=157951)	8	19844415	G	A	intergenic	-0.0396447	-0.0019	0.00628878	0.0416	1.79999e-10	0.9631	-0.0185866	0.000345462	0.0345462	0.923869
rs7924036	JMJD1C	10	65191645	T	G	intronic	0.0233527	0.0298	0.00406452	0.0244	5.49997e-10	0.2209	0.0169403	0.000286975	0.0286975	0.767412
rs7970695	HNF1A	12	121423376	A	G	intronic	-0.0253039	0.0131	0.00419603	0.0249	1.2e-10	0.5986	-0.0177802	0.000316136	0.0316136	0.845416
rs9304381	LIPG(dist=32680),ACAA2(dist=150300)	18	47158234	T	C	intergenic	0.0528854	0.0218	0.00527814	0.0321	5.19996e-24	0.4974	0.029534	0.000872257	0.0872257	2.3339
rs964184	ZPR1(NM_001317086:c.*724C>G,NM_003904:c.*724C>G)	11	116648917	C	G	UTR3	-0.116637	0.0537	0.00596503	0.0346	8.9002e-87	0.1207	-0.0575652	0.00331375	0.331375	8.88833
rs9987289	LOC157273	8	9183358	G	A	ncRNA_intronic	0.0566995	0.0147	0.00707191	0.0368	3.19963e-16	0.6895	0.0236362	0.000558671	0.0558671	1.49437

## Sheet: Table S4
Table S4: rs174564 FADS1/FADS2 eQTL summary results for the whole blood, transverse colon, sigmoid colon, liver and small intestine - terminal ilieum.
gene	SNP	P-Value	NES	Tissue
FADS1	rs174564	1.3e-06	0.19	Whole Blood
FADS1	rs174564	0.0064	-0.07	Colon - Transverse
FADS1	rs174564	2.2e-10	-0.29	Colon - Sigmoid
FADS1	rs174564	4.3e-07	-0.41	Liver
FADS1	rs174564	0.19	0.061	Small Intestine - Terminal Ileum
FADS2	rs174564	5.4e-54	0.72	Whole Blood
FADS2	rs174564	9.7e-16	0.29	Colon - Transverse
FADS2	rs174564	5.1e-08	0.28	Colon - Sigmoid
FADS2	rs174564	0.056	-0.14	Liver
FADS2	rs174564	3.6e-11	0.58	Small Intestine - Terminal Ileum
